# Supplementary material for: sCNAphase: using haplotype resolved read depth to genotype somatic copy number alterations from low cellularity aneuploid tumors
Source: Nucleic Acids Res. 2016 Nov 28;45(5):e34. doi: 10.1093/nar/gkw1086 (PMC5389684; doi:10.1093/nar/gkw1086)
Supplement: Supplementary Data [file gkw1086_supplementary_data.zip]

Archive with 1 entries (1 files):
- nar-02000-met-n-2016-File002.pdf
